# Supplementary material for: Antimicrobial Usage and Antimicrobial Resistance in Animal Production in Southeast Asia: A Review
Source: Antibiotics (Basel). 2016 Nov 2;5(4):37. doi: 10.3390/antibiotics5040037 (PMC5187518; doi:10.3390/antibiotics5040037)
Supplement: Supplementary file 1 [file antibiotics-05-00037-s001.zip]

Archive with 5 entries (4 files):
- Supplementary Materials/
- Supplementary Materials/Table S1 and S5.pdf
- Supplementary Materials/Table S2.xlsx
- Supplementary Materials/Table S3.xlsx
- Supplementary Materials/Table S4.xlsx
