# Supplementary material for: Antimicrobial Usage and Antimicrobial Resistance in Animal Production in Southeast Asia: A Review
Source: Antibiotics (Basel). 2016 Nov 2;5(4):37. doi: 10.3390/antibiotics5040037 (PMC5187518; doi:10.3390/antibiotics5040037)
Supplement: Supplementary file 1 [file antibiotics-05-00037-s001.zip › Supplementary Materials/Table S2.xlsx]

## Sheet: Summary NTS
Table S2: The median (and IQR) prevalence of AMR against all tested antimicrobials by country and species among NTS isolates
	COUNTRY									HOST SPECIES
	Thailand			Vietnam			Other			Aquaculture			Cattle			Chicken			Duck			Pig
Antimicrobial	Median	1st quartile	2nd quartile	Median	1st quartile	2nd quartile	Median	1st quartile	2nd quartile	Median	1st quartile	2nd quartile	Median	1st quartile	2nd quartile	Median	1st quartile	2nd quartile	Median	1st quartile	2nd quartile	Median	1st quartile	2nd quartile
Ampicillin	23.2	2.9	38.225	50.4	32.25	80.7	43.35	28.675	58.025	0	0	0	25.6	13.3	28.65	33.1	20.8	41.6	3	1.5	3	45.55	31.875	75.75
Amoxicillin				22.7	19.05	26.35	22.1	19.5	24.7							27.3	27.3	28.65				15.4	15.4	15.4
Augmentin	2	0	3	0.75	0	2	0	0	1				1.6	1	2.4	0	0	2.5	0.9	0.6	0.9	2	0	2.35
Streptomycin	10.2	7.5	34.3	52.9	26.5	72.75	9.1	6.55	15.55	0	0	0	9.5	7.6	19.85	34.3	22.25	38.6	3.75	1.875	3.75	34.45	22.125	64
Kanamycin	6.7	0.625	18.575	10	5	18.5				0	0	0	3.2	2.1	15.9	10.3	10.2	10.375	1.25	0.625	1.25	18.25	11.9	24.975
Apramycin				8	4	12																8	4	12
Gentamcin	3.1	0	13.25	3.8	0	10.95	0.5	0.25	0.75	0	0	0	3.2	2.1	8.75	3.5	1.35	5.95	2	1	2	10.1	0	26.4
Neomycin	7.9	7.9	7.9	8.7	8.7	8.7							7.9	4.45	7.9							8.7	8.7	8.7
Spectinomycin				34.8	34.8	34.8																34.8	34.8	34.8
Sulhamethroxazole	47.95	20.325	59.875	100	40.7	100	13.4	13.4	13.4	0	0	0	25.4	11.1	32.55	60.05	59.9625	60.4				56.2	37.75	82.35
Trimethoprim	37.5	21.6	46	27.95	26.375	29.525	0	0	0	11.1	11.1	11.1	26.15	6.3	36.075	34.6	27.25	36.775				36.15	28.725	44.675
Co-trimoxazole	26.8	22.4	34.6	20	15.4	34.8	9.5	8.25	10.75					1		18.5	16.6	20.3	11.55	6.125	11.55	34.25	15.8	39.75
Cephalothin	1.6	0.8	3.05	3	0.5	5.835	1.5	1.5	1.5				1.6	1.3	1.6	3	2.25	4.5	3	3	3	1	0	6.67
Cefazolin	0	0	0				27.3	27.3	27.3	0	0	0	0	0.5	0	13.65	6.825	10.2375	0	0	0	0	0	0
Cefpodoxime				4.3	4.3	4.3																4.3	4.3	4.3
Ceftiofur				0	0	0.5										1	1	1	0	0	0	0	0	0
Cefoxitin				5	5	5	0	0	0							0	0	0				5	5	5
Ceftriaxone	0.2	0	0.7	0	0	0										0.2	0.05	0.45	0	0	0	0	0	0.325
Ceftazidime	0	0	0.15	0	0	0	0	0	0	0	0	0	0	0	0	0	0	0	0.3	0.3	0.3	0	0	1
Cefotaxime	0	0	0	0	0	8.3	0	0	0	0	0	0	0	0.5	0	0	0	0	0	0	0	0	0	6.65
Florfenicol	24	13.375	38.675	8.15	3.725	13.25				16.7	16.7	16.7				16.65	9.325	20.3125				12	4.3	17
Chloramphenicol	21.5	8.675	36.375	20.9	14.2	31.3	5	5	5	8.35	4.175	14.6125	4.8	3.85	13.5	33.3	27.025	39.55	7.5	4.1	7.5	20.9	12.2	32.6
Tetracycline	43.5	13.25	58.7	77.15	33.9	85.875	21.4	10.7	22.7	3.45	1.725	2.5875	30.2	16.55	38.1	39.6	32	58.3	4.8	2.75	4.8	77.8	69.4	87.625
Oxytetracycline
Chlortetracycline	17.5	17.5	17.5	0	0	0	6	6	6				17.5	9.25	17.5	3	0.75	1.875
Doxycycline	0	0	0										0	0.5	0
Nalidixic acid	14.05	2.8	25.5	12.7	0	37	9.1	5.55	16	0	0	0	2.9	1.95	9.4	37	25	46.2	2.5	1.6	2.5	12.2	0.6	26
Ciproflocacin	1.6	0	3.4	0	0	0	2.5	1.25	14.9	1.7	0.85	1.275	0.8	1	1.2	0.5	0	1.45	0	0	0	0	0	0.6
Norfloxacin	0	0	0.4	0	0	0	0	0	0				0.8	1	1.2	0	0	0	0	0	0	0	0	0
Enrofloxacin				0	0	0													0	0	0	0	0	0
Colistin	0.75	0	2.7							0	0	0				3.9	2.7	4.5				0	0	0
