# Supplementary material for: Antimicrobial Usage and Antimicrobial Resistance in Animal Production in Southeast Asia: A Review
Source: Antibiotics (Basel). 2016 Nov 2;5(4):37. doi: 10.3390/antibiotics5040037 (PMC5187518; doi:10.3390/antibiotics5040037)
Supplement: Supplementary file 1 [file antibiotics-05-00037-s001.zip › Supplementary Materials/Table S3.xlsx]

## Sheet: Summary Ecoli
Table S3: The median (and IQR) prevalence of AMR against all tested antimicrobials by country and species among E. coli isolates
	COUNTRY									HOST SPECIES
	Thailand			Vietnam			Other			Aquaculture			Cattle			Chicken			Duck			Pig			Wild mammal
Antimicrobial	Median	1st quartile	2nd quartile	Median	1st quartile	2nd quartile	Median	1st quartile	2nd quartile	Median	1st quartile	2nd quartile	Median	1st quartile	2nd quartile	Median	1st quartile	2nd quartile	Median	1st quartile	2nd quartile	Median	1st quartile	2nd quartile	Median	1st quartile	2nd quartile
Ampicillin	81.15	66.5	91.675	82.3	72.6	83.2	43.6	43.6	43.6	19	13.5	24.5	20	20	20	73.6	67.1	83.05	82.1	82.1	82.1	90.8	86.15	93.15	85.3	83.575	84.8688
Amoxicillin	100	100	100	42.5	27.5	59.9				30	30	30	20	20	20	74.6	74.6	74.6				77.5	66.25	88.75
Augmentin	4.8	3.9	5.6	28.4	5.725	41.85				5	5	5	0	0	0	21.4	7.525	37.225	36.6	36.6	36.6	3.9	2.25	18.35	32.75	24.6125	30.7156
Streptomycin	61.95	42.1	81.425	46.6	25	65	24.4	24.4	24.4	13.15	7.225	19.075	15	15	15	46.6	35.5	64.75				71.45	50.75	81.425
Kanamycin	17	9.3	38.35	10	5	20.4	16.7	16.7	16.7	3.3	2.45	4.15	0	0	0	20.4	18.55	34.65				17	13.5	38.35
Apramycin
Gentamcin	43.5	38.3	63.4	15	5.1	38.1	0	0	0	5	5	5	0	0	0	38.3	12.9	43.45	5.5	5.5	5.5	38.1	30.3	53.45	2.55	0.6375	2.07187
Neomycin
Spectinomycin
Sulphamethroxazole	83.7	75.55	91.85	52.5	28.75	76.2				35	35	35	10	10	10	94.8	94.8	94.8				70	68.7	85
Trimethoprim	43.05	24.875	61.225	42.5	23.75	64.15				15.85	11.275	20.425	20	20	20	76.6	76.6	76.6				69.7	64.85	74.55
Co-trimoxazole	67.2	63	88.7	49.1	34.175	64.475										41.3	24.2	54.15	56.9	56.9	56.9	69.6	67.2	88.7	17.55	6.8625	14.8781
Cephalothin	38.05	32.875	43.225	12.5	5	20.2				20	20	20	5	5	5	24.25	22.525	25.975				26.7	15.85	37.55
Cefazolin				4.3	4.3	4.3	5.1	5.1	5.1							4.7	4.5	4.9
Cefpodoxime				4.3	4.3	4.3	5.1	5.1	5.1							4.7	4.5	4.9
Ceftiofur	6.15	1.725	20.65													52.6	52.6	52.6				2.3	2.5	7.5
Cefoxitin	5.05	3.525	6.575																			5.05	3.525	6.575
Ceftriaxone	0.15	0	2.85							0.3	0.3	0.3				1.85	0.925	2.775				0	2	6
Ceftazidime	0.3	0.15	25.15	0.6	0	2				0.3	0.3	0.3				1.5	0.825	2	0.1	0.1	0.1	7.8	3.9	28.9	0	0	0
Cefotaxime	0.3	0.15	36.2	2.2	2.2	2.2				0.3	0.3	0.3				1.1	0.55	1.65				72.1	72.1	72.1
Florfenicol	50.05	43.775	56.325													37.5	37.5	37.5				62.6
Chloramphenicol	62.95	28.625	75.3	43.2	30.25	56.15	25.6	25.6	25.6	13.6	7.9	19.3	20	20	20	47.15	30	58.675	36.3	36.3	36.3	67.65	62.925	77.625	20.7	9.6	17.925
Tetracycline	81.85	61.925	94.375	81.65	52.5	90.8				32.2	23.3	41.1	60	60	60	73.7	66.4	89.6	89.9	89.9	89.9	95.5	90.325	96.95	32.85	25.9125	31.1156
Oxytetracycline				93.6	93.6	93.6	61.5	61.5	61.5							77.55	69.525	85.575
Chlortetracycline	100	100	100																			100	100	100
Doxycycline	57.9	57.9	57.9																			57.9	57.9	57.9
Nalidixic acid	65.9	45.45	71	30	25	59.2	42.3	42.3	42.3	13.95	8.425	19.475	0	0	0	66.75	54.975	75.75				60.4	36	67.7
Ciproflocacin	17	13.75	33.3	21.1	11.125	26.475				10	10	10	0	0	0	22.65	17.95	27.65	25.7	25.7	25.7	25.3	19.05	39.25	6.3	2.4	5.325
Norfloxacin	24.6	24.6	24.6	12.5	7.5	19.125				10	10	10	0	0	0	31.5	31.5	31.5				19.8	17.4	22.2
Enrofloxacin	36.8	30.4	42.6	20	10	39.1	35.9	35.9	35.9	10	10	10	0	0	0	37.95	36.575	46.875				24	27.1	41.3
Colistin	16.4	16.4	16.4	23.3	22.75	23.85										22.2	22.2	22.2				20.4	18.4	22.4
