# Supplementary material for: Antimicrobial Usage and Antimicrobial Resistance in Animal Production in Southeast Asia: A Review
Source: Antibiotics (Basel). 2016 Nov 2;5(4):37. doi: 10.3390/antibiotics5040037 (PMC5187518; doi:10.3390/antibiotics5040037)
Supplement: Supplementary file 1 [file antibiotics-05-00037-s001.zip › Supplementary Materials/Table S4.xlsx]

## Sheet: Sheet1
Table S4a: Number of isolates of 10 Salmonella serovars showing antimicrobial resistance
Publication	Country	Host	No. tested isolates	Serovar	Ampicillin	Amoxicillin/ clavulanic acid	Streptomycin	Gentamicin	Co-trimoxazole	Cephalothin	Ceftazidime	Chloramphenicol	Tetracycline	Nalidixic acid	Ciprofloxacin
Ogasawara et al. (2008)	Vietnam	Chicken, duck, pig, beef, shrimp	15	Typhimurium	0		0	0				0		0	0
Ellerbroek et al. (2010)	Vietnam	Pig	25	Typhimurium	23		24	23			0	0	24	15	15
Vo et al. (2010)	Vietnam	Pig	23	Typhimurium	18		18	18				2	18
Tu et al. (2015)	Vietnam	Chicken	50	Typhimurium		4		2	13		1	9	43	6	1
Tadee et al. (2015)	Thailand	Pig	10	Typhimurium	10		10		0			10	10
Chotinun et al. (2014)	Thailand	Chicken	1	Typhimurium	0		0		0			0	0	0	0
Lertworapreecha et al. (2013)	Thailand	Pig	2	Typhimurium	2		2	0	0	0		0	1	0	0
Lertworapreecha et al. (2013)	Thailand	Chicken	7	Typhimurium	4		7	0	0	1		4	4	6	0
Thai et al. (2012)	Vietnam	Chicken and pig	22	Typhimurium	15	4	18	12			0	15	19	17	5
Sun Lay et al. (2011)	Cambodia	Chicken	13	Typhimurium		0	1	0	0	0		0	2	3	0
Thung et al. (2016)	Malaysia	Chicken	3	Typhimurium	0	0	0	0			0		0	0	3
Banacer et al. (2010)	Malaysia	Chicken, pig, cattle, fish	33	Typhimurium	8	4	15	4	4	7	0	5	21	12	0
Thai et al. (2012)	Vietnam	Beef	5	Typhimurium	5	0	4	4			0	4	5	4	0
Angkititrakul et al. (2005)	Thailand	Pig	1	Anatum			1	0	0			1	1		0
Angkititrakul et al. (2005)	Thailand	Chicken	10	Anatum			10	0	0			6	10		0
Boonmar et al. (2008)	Laos	Pig	22	Anatum	3	0	2		3			0	6	0	0
Ogasawara et al. (2008)	Vietnam	c	9	Anatum	4		0	0				3		0	0
Vo et al. (2010)	Vietnam	Pig	29	Anatum	13		3					2	24	4
Lertworapreecha et al. (2013)	Thailand	Pig	3	Anatum	1		1	0	0	1		0	3	0	0
Thai et al. (2012)	Vietnam	Chicken and pig	38	Anatum	21	1	8	7			0	15	23	10	2
Sun Lay et al. (2011)	Cambodia	Chicken	13	Anatum		0	0	0	3	3		0	7	7	0
Thai et al. (2012)	Vietnam	Beef	18	Anatum	7	0	6	16.6667			0	7	8	3	0
Angkititrakul et al. (2005)	Thailand	Pig	1	Weltevreden			1	0	0			0	1		0
Boonmar et al. (2008)	Laos	Pig	9	Weltevreden	0	0	0		0			0	0	0	0
Ogasawara et al. (2008)	Vietnam	Chicken, duck, pig, beef, shrimp	49	Weltevreden	0		1	0				1		0	0
Tadee et al. (2015)	Thailand	Pig	6	Weltevreden	1		1		0			1	0
Chotinun et al. (2014)	Thailand	Chicken	7	Weltevreden	0		0		0			0	0	0	0
Lertworapreecha et al. (2013)	Thailand	Pig	12	Weltevreden	9		10	0	1	5		3	11	0	0
Lertworapreecha et al. (2013)	Thailand	Chicken	1	Weltevreden	1		1	0	0	0		1	1	1	0
Uddin et al. (2015)	Vietnam	Aquaculture	17	Weltevreden	0		0	0			0	4	0	0	0
Thai et al. (2012)	Vietnam	Beef	8	Weltevreden	1	0	1	0			0	0	1	0	0
Angkititrakul et al. (2005)	Thailand	Pig	16	Rissen			16	1	2			2	16		0
Angkititrakul et al. (2005)	Thailand	Chicken	5	Rissen			5	0	0			0	5		0
Tadee et al. (2015)	Thailand	Pig	38	Rissen	31		22		28			11	36
Chotinun et al. (2014)	Thailand	Chicken	11	Rissen	11		11		11			0	11	0	0
Lertworapreecha et al. (2013)	Thailand	Pig	13	Rissen	1		6	0	6	1		0	6	0	0
Lertworapreecha et al. (2013)	Thailand	Chicken	3	Rissen	3		3	0	0	0		3	3	3	0
Thai et al. (2012)	Vietnam	Chicken and pig	23	Rissen	8	0	12	5			0	9	14	6	0
Pornsukarum et al. (2014)	Thailand	Pig	30	Rissen	30	2	27	0		2		9	28		0
Thai et al. (2012)	Vietnam	Beef	16	Rissen	5	0	3	1			0	0	10	2	0
Angkititrakul et al. (2005)	Thailand	Chicken	3	Derby			3	2	2			0	3		0
Boonmar et al. (2008)	Laos	Pig	25	Derby	5	1	9		3			3	5	1	0
Ogasawara et al. (2008)	Vietnam	Chicken, duck, pig, beef, shrimp	21	Derby	0		9	0				9		0	0
Ellerbroek et al. (2010)	Vietnam	Pig	45	Derby	0		0	0			0	32	45	2	17
Vo et al. (2010)	Vietnam	Pig	13	Derby	2		2	2				1	13	2
Lertworapreecha et al. (2013)	Thailand	Pig	1	Derby	0		1	0	0	0		0	0	0	0
Thai et al. (2012)	Vietnam	Chicken and pig	23	Derby	6	0	14	4			0	5	7	4	1
Thai et al. (2012)	Vietnam	Beef	5	Derby	2	0	3	0			0	2	2	0	0
Angkititrakul et al. (2005)	Thailand	Pig	3	Stanley			3	0	0			0	3		0
Boonmar et al. (2008)	Laos	Pig	3	Stanley	0	0	2		1			0	2	0	0
Ogasawara et al. (2008)	Vietnam	Chicken, duck, pig, beef, shrimp	3	Stanley	0		0	0				0		0	0
Tadee et al. (2015)	Thailand	Pig	16	Stanley	12		7		0			0	9
Chotinun et al. (2014)	Thailand	Chicken	7	Stanley	1		1		0			0	1	0	0
Sun Lay et al. (2011)	Cambodia	Chicken	11	Stanley		0	0	0	0	0		0	1	0	0
Angkititrakul et al. (2005)	Thailand	Chicken	4	Enteritidis			4		4			0	4		0
Ogasawara et al. (2008)	Vietnam	Chicken, duck, pig, beef, shrimp	1	Enteritidis	0		0	0				0		0	0
Ellerbroek et al. (2010)	Vietnam	Chicken	42	Enteritidis	8		0	0			0	0	8	40	40
Chotinun et al. (2014)	Thailand	Chicken	8	Enteritidis	7		2		0			0	1	8	0
Sun Lay et al. (2011)	Cambodia	Chicken	10	Enteritidis		0	6	0	1	0		1	1	8	0
Thung et al. (2016)	Malaysia	Chicken	8	Enteritidis	8	0	1	0			0		0	1	0
Ogasawara et al. (2008)	Vietnam	Chicken, duck, pig, beef, shrimp	2	Blockley	0		2	0				1		2	0
Vo et al. (2010)	Vietnam	Chicken	14	Blockley			14					1	14	14
Thai et al. (2012)	Vietnam	Chicken and pig	14	Blockley	0	0	6	0			0	0	7	0	0
Angkititrakul et al. (2005)	Thailand	Chicken	3	Agona			3	0	0			0	3		0
Chotinun et al. (2014)	Thailand	Chicken	1	Agona	0		0		0			0	0	0	0
Yen et al. (2014)	Vietnam	Chicken	71	Agona	16	0		0	20			17	28		0
Ogasawara et al. (2008)	Vietnam	Chicken, duck, pig, beef, shrimp	10	Emek	0		0	0				10		10	0
Vo et al. (2010)	Vietnam	Chicken	26	Emek	1	1		2		1		26	1	26
Thai et al. (2012)	Vietnam	Chicken and pig	25	Emek	6	1	10	5			0	18	8	5	1
				Table S4b: Prevalence of antimicrobial resistance of Salmonella serovars
			Serovar	Serogroup	Ampicillin	Amoxicillin/ clavulanic acid	Streptomycin	Gentamicin	Co-trimoxazole	Cephalothin	Ceftazidime	Chloramphenicol	Tetracycline	Nalidixic acid	Ciprofloxacin
			Typhimurium	B	58.2	9.5	62.3	31.8	14.7	14.5	0.7	23.8	75.8	35.8	13.6
			Anatum	E1	41.2	1.1	21.7	25.7	12.2	25	0	23.8	61.2	18.2	1.8
			Weltevreden	E1	11	0	13.6	0	2.8	38.5	0	9.1	23	1	0
			Rissen	C1	66.4	2.9	67.7	6.6	54.7	6.5	0	21.9	83.2	16.7	0
			Derby	B	11.3	1.9	30.1	7.2	17.2	0	0	38.2	65.2	6.8	14.6
			Stanley	B	44.8	0	30.2	0	2.5	0	NA	0	40	0	0
			Enteritidis	D	39	0	17.8	0	22.7	0	0	1.5	19.4	82.6	54.8
			Blockley	C2-3	0	0	73.3	0	NA	NA	0	6.7	75	53.3	0
			Agona	B	22.2	0	75	0	26.7	NA	NA	22.7	41.3	0	0
			Emek	C2-3	11.5	3.9	28.6	11.5	NA	2.8	0	88.5	17.6	67.2	2.8
